# Supplementary material for: Junction-mediating and regulatory protein (JMY) is a promoting protein for radial migration of cortical neurons
Source: Cell Death Discov. 2026 Feb 26;12:123. doi: 10.1038/s41420-026-02974-7 (PMC13031400; doi:10.1038/s41420-026-02974-7)
Supplement: Supplementary file 2 — The primers used for real-time PCR [file 41420_2026_2974_MOESM2_ESM.xlsx]

## Sheet: Sheet1
Gene	Forward	Reverse
Jmy	5′- CAGAAGGGCTATGAAGAGG -3′	5′- CGGAATGGCTGAAGTAAAT -3′
Gapdh	5′- CCCCAATGTATCCGTTGTG -3′	5′- CTCAGTGTAGCCCAGGATGC -3′
Cdkn1a (p21)	5′-AATCCTGGTGATGTCCGACC-3′	5′-GACCAATCTGCGCTTGGAGT-3′
Gadd45α	5′-CTGGCTGCGGATGAAGATGACGAC-3′	5′-TTATCCATGTAGCGACTTTCCCGG-3′
Puma	5′-TCCTCAGCCCTCCCTGTCAC-3′	5′-CCATTTCTGGGGCTCCAGGA-3′
Bax	5′-TGAAGACAGGGGCCTTTTTC-3′	5′-AATTCGCCGGAGACACTCG-3′
Bcl-2	5′-GTCGCTACCGTCGTGACTTC-3′	5′-CAGACATGCACCTACCCAGC-3′
Btg2	5′-ATGAGCCACGGGAAGAGAAC-3′	5′-GCCCTACTGAAAACCTTGAGTC-3′
Sfn	5′-GTGTGTGCGACACCGTACT-3′	5′-CTCGGCTAGGTAGCGGTAG-3′
fbxw7	5′-GTTCCGCTGCCTAATCTTCCT-3′	5′-CCCTTCAGGGATTCTGTGCC-3′
