# Supplementary material for: Junction-mediating and regulatory protein (JMY) is a promoting protein for radial migration of cortical neurons
Source: Cell Death Discov. 2026 Feb 26;12:123. doi: 10.1038/s41420-026-02974-7 (PMC13031400; doi:10.1038/s41420-026-02974-7)
Supplement: Supplementary file 3 — Full length western blots [file 41420_2026_2974_MOESM3_ESM.zip]

Archive with 20 entries (20 files):
- Fig.1E GAPDH reverse.tif
- Fig.1E JMY reverse.tif
- Fig.3A GAPDH-293T.tif
- Fig.3A Jmy-siRNA-293T.tif
- Fig.3A-JMY WB-RNAi OE RES1-DIV4 neuron.tif
- Fig.8D GAPDH.tif
- Fig.8D JMY.tif
- Fig.8D Splicing.tif
- Fig.8D TP53.tif
- Fig.8D TP53RK splicing.tif
- Fig.8D TP53RK-GAPDH.tif
- Fig.8D TP53RK.tif
- Fig.8D p-P53.tif
- Fig.8F GADD45α.tif
- Fig.8F GAPDH.tif
- Supplementary Fig.1D GAPDH(right).tif
- Supplementary Fig.1D JMY(right).tif
- Supplementary Fig.1D-I  Splicing.tif
- Supplementary Fig.1I GAPDH.tif
- Supplementary Fig.1I JMY.tif
